# Supplementary material for: Extracellular Vesicles, as Drug-Delivery Vehicles, Improve the Biological Activities of Astaxanthin
Source: Antioxidants (Basel). 2023 Feb 13;12(2):473. doi: 10.3390/antiox12020473 (PMC9952194; doi:10.3390/antiox12020473)
Supplement: Supplementary file 1 [file antioxidants-12-00473-s001.zip]

Archive with 1 entries (1 files):
- antioxidants-2208651-supplementary.pdf
